# Supplementary material for: CancerPPD2: an updated repository of anticancer peptides and proteins
Source: Database (Oxford). 2025 May 7;2025:baaf030. doi: 10.1093/database/baaf030 (PMC12060709; doi:10.1093/database/baaf030)
Supplement: baaf030_Supp [file baaf030_supp.zip]

Archive with 3 entries (3 files):
- Supplementary Figures/figure2_supp.tiff
- Supplementary Figures/Supplementary_figureS1.docx
- Supplementary Figures/Thumbs.db
